# Supplementary material for: Impact of the Hydrolysis and Methanolysis of Bidesmosidic Chenopodium quinoa Saponins on Their Hemolytic Activity
Source: Molecules. 2022 May 17;27(10):3211. doi: 10.3390/molecules27103211 (PMC9144749; doi:10.3390/molecules27103211)
Supplement: Supplementary file 1 [file molecules-27-03211-s001.zip]

Archive with 1 entries (1 files):
- molecules-1627225-supplementary.pdf
